# Supplementary material for: S/O/W Emulsion with CAPE Ameliorates DSS-Induced Colitis by Regulating NF-κB Pathway, Gut Microbiota and Fecal Metabolome in C57BL/6 Mice
Source: Nutrients. 2024 Apr 12;16(8):1145. doi: 10.3390/nu16081145 (PMC11054280; doi:10.3390/nu16081145)
Supplement: Supplementary file 1 [file nutrients-16-01145-s001.zip]

Archive with 1 entries (1 files):
- nutrients-2939537-supplementary.pdf
